# Supplementary material for: Roles of Health Literacy in Relation to Social Determinants of Health and Recommendations for Informatics-Based Interventions: Systematic Review
Source: Online J Public Health Inform. 2024 Mar 20;16:e50898. doi: 10.2196/50898 (PMC10993137; doi:10.2196/50898)
Supplement: Multimedia Appendix 1 [file ojphi_v16i1e50898_app1.xlsx]

## Sheet: Articles
Authors	Year Published	Title	DOI	PubMed ID	Journal	Location of Study	Study Design	Data Collection	Data Analysis	Sample Information (Size, demographics)	HL Measurement Method	HL Role	Health Outcome (if applicable)	Results	Limitations	SDoH Domain
von Wagner, C., Knight, K., Steptoe, A., Wardle, J.	2007	Functional health literacy and health-promoting behaviour in a national sample of British adults.	10.1136/jech.2006.053967	18000132	BMJ: Journal of Epidemiology & Community Health	UK (excluding Northern Ireland and Scottish Isles)	Cross Sectional Study	Psychometric testing using TOFHLA in a sample population of adults using random location sampling	Multivariable logistic regression analysis; analysis of odds of SDH and HL	n = 759; age = 18-90, 439 women and 320 men	TOFHLA	Mediator of SDoH	Health behaviors	More than 1 in 10 (11.4%) of the eligible respondents in this study were assessed as limited in functional health literacy. Limitations in health literacy were associated with older age, lower level of education, being male and having a lower income. Health literacy was associated with higher fruit and vegetable consumption, being a non-smoker and good self-rated health after controlling for demo…	Difficulty monitoring response rates, predominance of women in responses, HL scores were used rather than the association between HL and health behaviors	Education Access and Quality	Economic stability
Aaby A., Beauchamp A., O'Hara J., Maindal H.T.	2019	Large diversity in Danish health literacy profiles: Perspectives for care of long-term illness and multimorbidity	10.1093/eurpub/ckz134		European Journal of Public Health	Denmark	Cross Sectional Study	HL scale, face-to-face interviews	Logical regression, hierarchical clustering	n = 490; Danish individuals for varying SD characteristics	nine-scale HLQ modified for Danish population	Modifiable SDoH	Disease state	Poor HL is associated with poor health indicators and impacts ability to respond to health professionals; low education, advanced age, and being a male are all associated with low HL; lack of social support can impact HL levels and subsequent health management capability	Low HL decreases ability to respond; may lead to underestimations of HL due to interviewee bias; low sample size; impact of causal pathways and specific challenges on HL not assessed	Education Access and Quality	Healthcare Access and Quality	Social and Community Context
Bazaz M, Shahry P, Latifi SM, Araban M.	2019	Cervical Cancer Literacy in Women of Reproductive Age and Its Related Factors	10.1007/s13187-017-1270-z	28799072	Journal of Cancer Education	Iran	Cross Sectional Study	Questionnaire on demographic information and HL questions	Used SPSS 16; conducted by independent sample t test, one-way ANOVA, Spearman's correlation, chi-square, and linear regression	n =231 women in four health centers in East of Ahvaz	Questionnaire approved by experts in midwifery and health education	Result of SDoH	Health behaviors	In this study, no significant association was observed between age and health literacy. This study indicated that the cervical cancer literacy in women of reproductive age was not at good levels. Health workers should pay more attention to groups who are at greater risk of having low health literacy. Moreover, targeting and tailoring educational interventions with respect to different levels of c…	Using convenience sampling, which cannot be generalized; self-reporting	Education Access and Quality	Economic stability	Social and Community Context
Beauchamp A, Buchbinder R, Dodson S, et al	2015	Distribution of health literacy strengths and weaknesses across socio-demographic groups: a cross-sectional survey using the Health Literacy Questionnaire (HLQ)	https://doi.org/10.1186/s12889-015-2056-z	26194350	BMC Public Health	Australia	Cross Sectional Study	Collected using HLQ from 8 health and community care organizations, as well as demographic and health service data	Descriptive statistics, with effect sizes for standardized differences in means used to describe the magnitude of difference between demographic sub-groups	n = 813, from 8 health and community care organizations in Victoria	HLQ	Result of SDoH	N/A	This study demonstrates the utility of the HLQ to identify health literacy strengths and difficulties of an adult population, most of whom had an existing health condition. This is in keeping with modern, broad definitions of health literacy that encompass the range of personal skills and social resources required to engage effectively with health information and services. The results demonstrate…	Lack of interpreters make have compromised the results collected from those who do not have English as their primary language used at home	Education Access and Quality
Bennett I.M., Chen J., Soroui J.S., White S.	2009	The contribution of health literacy to disparities in self-rated health status and preventive health behaviors in older adults.	10.1370/afm.940	19433837	Annals of Family Medicine	United States	Cross Sectional Study	400 interviewers visited households and privately interviewed adults questionnaires administered orally in English or Spanish	Multiple regression analysis	n = 2668 adults 65 years and older in NAAL household sample who were also nonincarcerated	NAAL health literacy scale	Mediator of SDoH	Health behaviors	Health literacy contributes to disparities associated with race/ethnicity and educational attainment in self-rated health and some preventive health behaviors among older adults. Interventions addressing low health literacy may reduce these disparities.	Does not measure all domains of health literacy (such as oral health literacy)	Education Access and Quality	Economic stability
Berens E, Vogt D, Messer M, Hurrelmann K, Schaeffer D.	2016	Health literacy among different age groups in Germany: results of a cross-sectional survey	10.1186/s12889-016-3810-6	27829401	BMC Public Health	Germany	Cross Sectional Study	HL survey for individuals aged 15 years or older in private households, w HL assessed via computer-assisted personal interviews	Descriptive analyses, chi-square tests, and odds ratios were performed stratified across different age groups	HLS-EU-Q-47 questionnaire	HLS-EU-Q-47 questionnaire, in which respondents were asked to rate the perceived difficulty of various aspects concerning accessing, understanding, appraising, and applying health information	Result of SDoH	Health behaviors	The results suggest a need to further investigate perceived health literacy in all phases of the life-course. Particular attention should be devoted to persons with lower social status, limited functional health literacy and/or a high number of doctor visits in all age groups.	Does not reflect FHL, and loss of precision in calculations due to dichotomization of HL	Education Access and Quality	Healthcare Access and Quality
Bo A, Friis K, Osborne RH, Maindal HT.	2014	National indicators of health literacy: ability to understand health information and to engage actively with healthcare providers—a population-based survey among Danish adults.	https://doi.org/10.1186/1471-2458-14-1095	25339154	BMC Public Health	Denmark	Cross Sectional Study	Postal invitations sent to random sample of individuals above 25 years of age, with two HL dimensions examined: i) understanding health information well enough to know what to do and ii) ability to engage with health care providers	Correlation between two scales investigated using Pearson's correlation coefficiency, explored internal consistency using Cronbach's alpha; multivariate linear regression models used to examine associations between socioeconomic characteristics and dimensions of HL	n = 46354 individuals over 25 years of age	Danish HLQ	Result of SDoH	Health behaviors	A substantial proportion of the Danish population perceives difficulties related to understanding health information and engaging with healthcare providers. The study supports previous findings of a socio-economic gradient in health literacy. New insight is provided on the feasibility of measuring health literacy which is of importance for optimising health systems.	Overestimation of literacy skills, examining only two key dimensions of health literacy	Education Access and Quality	Economic stability
Cabellos-García A.C., Castro-Sánchez E., Martínez-Sabater A., Díaz-Herrera M.Á., Ocaña-Ortiz A., Juárez-Vela R., Gea-Caballero V.	2020	Relationship between determinants of health, equity, and dimensions of health literacy in patients with cardiovascular disease	10.3390/ijerph17062082	32245143	International Journal of Environmental Research and Public Health	Spain	Cross Sectional Study	Recruited patients from hospital in Spain within age group of 50-85 with cardiovascular pathologies; collected data on SDH, clinical diagnosis, and HL; patients completed questionnaire	Central tendency and dispersion measures for quantitative variables; qualitative variables measured through absolute and relative frequncies; SDH variables compared via parametric and non-parametric tests	n = 252 patients; ages 50-85, with cardiovascular disease, accessing primary care from Spain	HLQ, translated for Spanish-speaking persons	Modifiable SDoH	Cardiovascular health	In patients with cardiovascular disease, level of education and social class were social determinants associated with HL scores. Whilst interventions at individual level might address some HL deficits, inequities in access to cardiovascular care and health outcomes would remain unjustly balanced unless structural determinants of HL are taken into account	established the relationships between the sex variable and the different dimensions of HL, but did not assess whether these differences between men and women are amplified by associating social class and educational level; did not use regression analysis	Education Access and Quality	Economic stability	Neighborhood and Built Environment
Chehuen Neto J.A., Costa L.A., Estevanin G.M., Bignoto T.C., Vieira C.I.R., Pinto F.A.R., Ferreira R.E.	2019	Functional health literacy in chronic cardiovascular patients	10.1590/1413-81232018243.02212017	30892532	Cien Saude Colet	Brazil	Cross Sectional Study	S-TOFHLA; validated FHL evaluation test composed of reading comprehension and numbering; Mini-Cog for older adults to assess cognition level,	Chi-square test to verify variable associations, logistic regression used to measure risk	n = 351; patients of variable age, gender, income, schooling, and region of origin with a cardiovascular disease diagnosis	S-TOFHLA, validated FHL evaluation test	Modifiable SDoH	Cardiovascular health	Less than a half (49.3%) of the sample showed adequate FHL. Satisfactory FHL was associated with lower ageand higher schooling. Lower FHL evidenced that it can influence the impaired comprehension of the disease and medical instructions and the rare habit to question professionals. A high prevalence of inadequate FHL was identified in our sample and was associated with the impaired understanding …	N/A	Education Access and Quality	Economic stability	Healthcare Access and Quality
Cudjoe J., Budhathoki C., Roter D., Gallo J.J., Sharps P., Han H.-R.	2020	Exploring Health Literacy and the Correlates of Pap Testing Among African Immigrant Women: Findings from the AfroPap Study	10.1007/s13187-020-01755-9		Journal of Cancer Education	USA	Cross Sectional Study	recruited using two main sampling methods: in-person and online surveys via Qualtrics, an encrypted, data management, and web-based survey tool	Descriptive statistics, calculated for all categorical variables	n = 167; females, 21-65 years old, AI, no hisotry of hysterectomy, read/write English, and USA residence	AHL-C, validated instrument to assess HL	Result of SDoH	Pap test screening behaviors	High health literacy (OR 3.23, p < 0.05) and high decisional balance (OR 5.28, p < 0.001) were associated with Pap testing in bivariate models but did not remain significant after controlling for covariates. Cultural beliefs was a significant correlate of AI women’s Pap testing behaviors regardless of other known social determinants of health (education, English proficiency, age, access to primar…	Self-reported Pap testing, limited generalizability because of convenience sampling	Education Access and Quality	Economic stability	Healthcare Access and Quality	Social and Community Context
Dashti S, Peyman N, Tajfard M, Esmaeeli H.	2017	E-Health literacy of medical and health sciences university students in Mashhad, Iran in 2016: a pilot study	10.19082/3966	28461871	Electronic Physician	Iran	Cross Sectional Study	Collected data from Medicine and Health Sciences university students in Mashhad, Iran	Independent-samples t-test, analysis of variance (ANOVA), Pearson correlation coefficient, linear regression; SPSS version 2.1	n = 192; Medicine and Health Sciences university students in Mashhad, Iran	P-EHEALS	Result of SDoH	N/A	A total of 192 (67.2% female and 32.8% male) subjects with mean age of 24.71±5.30 years participated in the study. Mean P-EHEALS score of the subjects was 28.21±6.95. There was a significant difference in P-EHEALS score between genders (p<0.001), department (p=0.001), education level (p<0.001) and health status (p=0.003) as well as monthly income (p=0.03), website preference categories (p=0.02). …	since the aim of this study was not to assess the gender and digital divide in university students, this result was not able to identify the exact reason for lower e-Health literacy in female students	Education Access and Quality	Economic stability	Social and Community Context
Davis S.N., Wischhusen J.W., Sutton S.K., Christy S.M., Chavarria E.A., Sutter M.E., Roy S., Meade C.D., Gwede C.K.	2020	Demographic and psychosocial factors associated with limited health literacy in a community-based sample of older Black Americans.	10.1016/j.pec.2019.08.026	31466881	Patient Education and Counseling	USA	Randomized controlled trial	Enrollment in the I-ACT trial in Tampa Bay area,	Multivariable logistic regression of single variables in univariable models	n = 330; Black or African-American, age of 50-75 years, able to speak, read, and write English; no personal CRC diagnosis or presumptive symptoms of CRC; self-reported not being up-to-date per CRC screening guidelines; provided at least two forms of contact information to facilitate effective follow-up over two years	REALM-R	Modifiable SDoH	N/A	Approximately 52% of participants had limited health literacy, the REALM-R score was 5.4 (SD = 2.7). Univariable correlates of limited health literacy were gender, employment, income, prior screening, cancer fatalism, CRC awareness, and PHM constructs (religious beliefs, salience/coherence, perceived susceptibility). Multivariable correlates of limited health literacy were male gender (OR = 2.3, …	Cross-sectional nature of the data. While results are useful for generating hypotheses, they do not imply causality and should be interpreted cautiously. The second is that demographic characteristics of this sample may vary from a national or international sample. Black Americans are not a homogenous group, therefore characteristics of Black Americans aged 50–75 years may vary by region, and the…	Education Access and Quality	Economic stability	Social and Community Context
Divaris K, Lee JY, Baker D, Vann WF Jr	2011	The relationship of oral health literacy with oral health-related quality of life in a multi-racial sample of low-income female caregivers.	https://doi.org/10.1186/1477-7525-9-108	22132898	Health and Quality of Life Outcomes	USA	Cross Sectional Study	Enrolled in COHL study, participated in structured interviews	Cumulative OHIP-14 score and number of items reported fairly or very often were indicators of severity and extent of impact, with OHL assessed by cumulative REALD-30 score and association b/w OHL and OHRQoL examined using descriptive and visual methods, with quantification via Spearman's rho and zero-inflated negative binomial modeling	n =1,405; recruited from COHL project, which explored OHL in a low-income population of caregivers in the WIC supplemental nutrition program in NC	OHIP-14, to measure OHRQoL, and REALD-30, to measure to OHL	Modifiable SDoH	oral health-related quality of life	Although the inverse association between OHL and OHRQoL across the entire sample was weak, subjects in the "low" OHL group reported significantly more OHRQoL impacts versus those with higher literacy. Our findings indicate that the association between OHL and OHRQoL may be modified by race.	N/A	Education Access and Quality	Economic stability
Fleary SA, Ettienne R.	2019	Social Disparities in Health Literacy in the United States	10.3928/24748307-20190131-01	31294307	Health Literacy Research and Practice	USA	Cross Sectional Study	Data from publicly available data regarding HL in the HINTS 4 Cycle 3 survey administered National Cancer Institute	Descriptive analyses, with disparities calculated using the extended Gaswirth index	n =1675; participants answered all four HL questions in HINTS	modified, self-administered form of NVS	Modifiable SDoH	Healthcare engagement	This study confirms that subgroups most at risk for health disparities are at risk for HL disparities. HL may be a tool to reduce health disparities; however, the disparities within HL must be addressed to make it a useful tool. Further, HL is one of the few changeable contributors to health disparities where individual-level interventions may have a strong effect. Our results are a starting poin…	Extended Gastwirth Index does not account for the additive or multiplicative burden of belonging to more than one disparities risk group; measured FHL, not others	Education Access and Quality	Economic stability
Fretian A., Bollweg T.M., Okan O., Pinheiro P., Bauer U.	2020	Exploring associated factors of subjective health literacy in school-aged children	10.3390/ijerph17051720	32155711	International Journal of Environmental Research and Public Health	Germany	Cross Sectional Study	Collected from fourth grade students in Germany in primary schools; self-reported questionnaire was administered during two lesson hours in a paper and pencil classroom survey	Clustering measured through intraclass correlation coefficient, with sample measured through frequencies and percentages; bivariate analysis and t-test used	n = 907; fourth-grade students recruited from primary schools in Germany	Cloze procedure reading comprehension test based on Test of Functional Health Literacy in Adults	Modifiable SDoH	N/A	Family affluence, but not language spoken at home, was significantly related to subjective health literacy, after controlling for confounding. Moreover, parental health orientation, self-efficacy, and motivation are factors significantly associated with health literacy. Based on the results of this study, it is hypothesized that a general motivation to learn new things about health, as well as an…	Results cannot be generalized, self-reported data	Education Access and Quality	Economic stability
Friis K, Lasgaard M, Osborne RH, Maindal HT	2016	Gaps in understanding health and engagement with healthcare providers across common long-term conditions: a population survey of health literacy in 29 473 Danish citizens	10.1136/bmjopen-2015-009627		BMJ Open	Denmark	Cross Sectional Study	Based on 2013 health and morbidity survey called "How Are You?" and drawn using Danish Civil Registration System	Multivariate linear regression models used to examine association between six long-term conditions and two dimensions of HL	n = 29473; people with long-term health conditions	HLQ; developed using validity-driven approach	Result of SDoH	Disease state	Compared with the general population, people with long-term conditions report more difficulties in understanding health information and engaging with healthcare providers. These two dimensions are critical to the provision of patient-centred healthcare and for optimising health outcomes. More effort should be made to respond to the health literacy needs among individuals with long-term conditions…	No causal conclusions because of cross-sectional nature	Education Access and Quality
Furuya Y, Kondo N, Yamagata Z, et al	2013	Health literacy, socioeconomic status and self-rated health in Japan	10.1093/heapro/dat071	24131729	Health Promotion International	Japan	Cross Sectional Study	cross-sectional data from a nationally representative community-based survey in Japan; used three questions assessing the respondents' ability to select, to communicate to others and to evaluate specific health-related information	chi-square test, t-test or analysis of variance as appropriate to evaluate crude associations among participants' characteristics, self-reported health and the score of communicative/critical HL; multivariate logistic regression to determine whether communicative/critical HL was associated with self-reported health independent of age, gender, occupation, income, education, household composition a…	n = 1237; between 20 and 74 years of age	Japanese measure of HL assessing skills related to the collection, extraction and understanding of clinical information on diabetes care; communicating the respondent's' thoughts with others and application of diabetes-related information to actual actions and decisions	Mediator of SDoH	Disease state	although high communicative/critical HL was associated with high educational attainment and employment status, the strength of the association between these advanced components of HL and self-reported health did not vary significantly across socioeconomic strata; however, the statistical significance of the association between socioeconomic position and self-reported health was attenuated after a…	cross-sectional nature of its design did not enable us to evaluate the temporal associations between HL and health. Secondly, our measure of health was based on self-reporting, which is susceptible to endogeneity problems given the parameters used in our statistical models. Thirdly, our measure of HL was not fully validated, although no standardized, validated measure of communicative/critical HL…	Education Access and Quality	Economic stability
Haerian A, Moghaddam MH, Ehrampoush MH, Bazm S, Bahsoun MH.	2015	Health literacy among adults in Yazd, Iran	10.4103/2277-9531.171805	27462633	Journal of Education and Health Promotion	Iran	Cross Sectional Study	The long version of the TOFHLA test was used to assess the functional health literacy (FHL) of the subjects. The original version of the TOFHLA instrument was translated to Persian by Tehrani and colleagues using the standard method.[6] In addition to the TOFHLA test, the demographic and socio-economic characteristics of the participants, including: Sex, age, marital status, level of education an…	The statistical comparisons in this survey were based on analysis of variance (ANOVA) and regression statistics. ANOVA was used for comparing the means and regression statistics were used to determine the association between the socio-demographic characteristics and the level of health literacy among the participants.	380 adults (18+) having basic literacy for reading and writing, and residents of the urban district of Yazd, 186 (48.9%) males and 194 (51.1%) females. The mean age of subjects was 35.65 ± 1.24 years, which ranged between 18 and 73 years.	Test of Functional Health Literacy in Adults (TOFHLA)	Result of SDoH	Healthcare engagement	The mean score of the participants in TOFHLA test was 73.33 ± 12.93. The mean score of the subjects in reading section and numeracy was 39.66 + 7.06 and 33.67 ± 8.81 respectively. The mean score of women in the numeracy section was 33.27 ± 8.53 and in the other group was 34.09.		Education Access and Quality	Economic stability
Heizomi H, Iraji Z, Vaezi R, Bhalla D, Morisky DE, Nadrian H.	2020	Gender Differences in the Associations Between Health Literacy and Medication Adherence in Hypertension: A Population-Based Survey in Heris County, Iran	10.2147/VHRM.S245052	32368074	Vascular Health and Risk Management	Iran	Cross Sectional Study	HL was determined through a validated Iranian Health Literacy Questionnaire (IHLQ). This questionnaire consists of nine domains: two binary sub-scales of health information (HI) access and HI use, and three sub-scales of reading skills, comprehension skills, accurate assessment, and judgment skills that are scored on a 4-point scale (1–4), and four sub-scales of communication and decision-making …	All data were entered into MS-Excel and was analyzed by using SPSS v16. Descriptive data were presented in terms of number, frequency, mean, and SD, as deemed suitable. Where necessary, the means and proportions were compared by using t and z tests. The normality of the quantitative variables was assessed by one-sample Kolmogorov–Smirnov (K-S) test. In order to assess the associations between HL …	The subjects were to have confirmed pHTN ie, systolic and/or diastolic BP>120/80 mmHg on two separate occasions in a seated position (Based on the Eighth Joint National Committee (JNC 8),2 have been diagnosed in the last six months, be of any gender and of at least 30 years of age, resident of study areas since at least six months, do not possess comorbidities including diabetes mellitus, rheumat…	Iranian Health Literacy Questionnaire (IHLQ)	Result of SDoH	Medication adherence	A total of 300 (48.6% males, mean age: 56.7±9.3) subjects participated; 43.0% were uneducated, 73.0% had moderate socioeconomic status, 68.0% had poor HL, and 7.0% maintained high adherence. Men were better in reading skills (p=0.002), and accessing (p=0.01) and using (p=0.02) health information, but women were better in health knowledge (p=0.004). The average regression estimate (±standard devia…		Education Access and Quality	Economic stability
Hou W.-H., Huang Y.-J., Lee Y., Chen C.-T., Lin G.-H., Hsieh C.-L.	2018	Validation of the integrated model of health literacy in patients with breast cancer	10.1097/NCC.0000000000000540	28902724	Cancer Nursing	Taiwan	Cross Sectional Study	The eligible participants who agreed to participate were interviewed to obtain demographic (age, occupation, residential area, marital status, years of education) and clinical data (diagnostic date, cancer stage, affected side). The participants also completed 3 self-administered questionnaires assessing HL, decision making, and health status.	The corrected maximum likelihood method, which provides robust estimates of χ2 and robust SEs, was used for model estimation in order to minimize the biases resulting from the violation of assumption of normality for the ordinal variables. To further investigate the direct effects of demographic characteristics on participation in decision making and health outcomes, we also examined additional p…	511 participants; Inclusion criteria were as follows: (1) clinical or pathological diagnosis of breast cancer confirmed by breast surgeons; (2) age 20 years or older, and (3) no cognitive impairment or brain metastasis	47-item European Health Literacy Survey Questionnaire (HLS-EU-Q)	Result of SDoH	Medication adherence	The cancer stages of the participants ranged from stages I to IV. The average age was 57.9 (SD, 11.1) years, and the average duration of the diagnosis of breast cancer was 43.1 (SD, 50.8) months. The mean HLS-EU-Q score of the participants was 35.7, whereas the 3 HL domain scores of HC, DP, and HP were 38.1, 34.4, and 34.5, respectively, indicating that approximately 37.5% of participants had ina…	First, less than half of the participants had an inadequate or problematic level of HL. Although this might have resulted in selection bias and minimized the variances of the HL variables, the composition of HL levels of our participants is still compatible with previous HLS-EU-Q surveys (the proportions of limited HL ranged from 47.9% in Europe to 85.4% in Japan). In addition, many other potenti…	Education Access and Quality	Economic stability	Neighborhood and Built Environment
Jovic-Vranes A, Bjegovic Mikanovic V, Marinkovic J, et al	2010	Health literacy in a population primary health-care patients in Belgrade, Serbia	https://doi-org.proxy.libraries.uc.edu/10.1007/s00038-010-0181-0		International Journal of Public Health	Serbia	Cross Sectional Study	The STOFHLA (reading comprehension) tests a patient’s ability to read passages using real material from the health-care setting and consists of 36 items. The test has two health-related passages (instructions for preparation for an upper GI series and patient’s rights and responsibilities) and uses the modified Cloze procedure. The readability levels of these passages on the Gunning–Fog index are…	Descriptive statistics were reported in terms of the mean and standard deviation for the continuous variables, and absolute frequencies and percentages for categorical variables. The chi-square test was applied for assessing the significance of differences by patient characteristic and functional health literacy categories. A multilevel modeling technique was used to account for the hierarchical …	A total of 1,500 patients were enrolled during a 6-week period in June and July 2008. The sample size was calculated based on the number of total and first visits in each primary health-care center in the previous year. To diminish selection bias, patients were selected sequentially from the medical charts of patients waiting to be seen	Serbian version of the Short Test of Functional Health Literacy in Adults	Result of SDoH	N/A	We found that health literacy was inadequate and marginal in 436 (32%) and 195 participants (14.4%), respectively, and adequate in 730 participants (53.6%). A better health literacy score was present among the following participants: younger, employed, and those with a high level of education, a good self-perception of health, a good socioeconomic status and no chronic conditions.	The sample of this study was randomly selected, but it only reflects one city in Serbia. Therefore, the findings of this study should be limited to primary health-care centers in Belgrade. Caution must be used when generalizing the findings to participants in other cities and settings. Also, the cross-sectional study design does not allow us to establish causal relationships among variables, and …	Education Access and Quality	Economic stability
Jovic-Vranes A, Bjegovic-Mikanovic V, Marinkovic J	2009	Functional health literacy among primary health-care patients: Data from the Belgrade pilot study	10.1093/pubmed/fdp049	19454605	Journal of Public Health	Serbia	Cross Sectional Study	The long TOFHLA consists of two sections: (i) a 50-item reading comprehension test and a 17-item numerical test. The reading comprehension test has three health-related passages (Gunning FOG index 4.3, 10.4 and 19.5). Each passage has every fifth to seventh word deleted; for each blank, the respondent should select one word from a list of four words that best completes the sentence (modified Cloz…	Internal consistency reliability was calculated by Cronbach's alpha formulas (recommended value, ά ≥0.70). We analyzed health literacy as inadequate literacy (TOFHLA score, 0–59), marginal literacy (TOFHLA score, 60–74) and adequate literacy (TOFHLA score, 74–100). The chi-squared test was applied for assessing the significance of differences by patient characteristic and functional health litera…	120 patients	Serbian version of the Test of Functional Health Literacy in Adults	Result of SDoH	Health behaviors	Inadequate and marginal health literacy existed in 43 participants (41.0%), and adequate health literacy was present in 62 participants (59.0%). Functional health literacy was significantly different by location, gender, age, marital status, employment, education, material status, self-perception of health and presence of chronic conditions. Based on the multivariate analysis, health literacy was…	The sample of this study was randomly selected, but it only reflects one city in Serbia. Therefore, the findings of this study should be limited to primary health-care centers in Belgrade. Caution must be taken when generalizing the findings to participants in other cities and settings. Also, the cross-sectional study design does not allow us to establish causal relationships among variables, and…	Education Access and Quality	Economic stability	Neighborhood and Built Environment
Kamberi H, Hysa B, Toçi E, Jerliu N, Qirjako G, Burazeri G	2013	Functional health literacy among primary health care users in transitional Kosovo	10.5455/medarh.2013.67.209-211	23848046	Medical Archives (Sarajevo , Bosnia, and Herzegovina)	Kosovo	Cross Sectional Study	The long version of TOFHLA instrument, translated into the Albanian language, was used to assess functional health literacy of primary care users in Kosovo. The pro- cess of cross-cultural adaptation of TOFHLA instrument in Kosovo setting has been described elsewhere. Essentially, the original English version of the TOFHLA instrument was translated into the Albanian language by experts following …	Mean values and their respective 95% confidence intervals (95%CI) of health literacy score by demographic and socioeconomic variables were calculated. The analysis of variance (ANOVA) was used to compare the mean values of TOFHLA scores by demographic and socioeconomic characteristics of study participants.	1035 consecutive primary health care us- ers (both sexes, aged ≥18 years) from the three selected regions of Kosovo	TOFHLA (in Albanian)	Result of SDoH	N/A	Mean score of the functional health literacy was significantly higher among younger participants, in men, in highly educated individuals and participants with better self-reported income level.		Education Access and Quality	Economic stability	Neighborhood and Built Environment
Kobayashi LC, Wardle J, Wolf MS, et al.	2015	Cognitive Function and Health Literacy Decline in a Cohort of Aging English Adults	10.1007/s11606-015-3206-9	25680352	Journal of General Internal Medicine	England	Cross Sectional Study	Health literacy was assessed using a four-item measure from the Adult Literacy and Life Skills Survey developed by the Organization for Economic Co-operation and Development (OECD) and Statistics Canada. Participants were required to read a fictitious medicine label similar to that found on an aspirin packet, and were asked four reading comprehension questions about the label by the interviewer (…	The prevalence of limited health literacy was calculated overall and by 5-year age group at baseline. Mean health literacy scores at each wave were calculated and graphed by 5-year age group, and compared across age groups using the Kruskal-Wallis test and within age groups using the Wilcoxon sign-rank test for matched pairs. Logistic regression models adjusted for all a priori-selected sociodemo…	5,256 non-cognitively impaired adults aged ≥ 52 years in the English Longitudinal Study of Ageing; All ELSA participants from the original cohort who were in the study at waves 2 (2004–2005) and 5 (2010–2011) of data collection were eligible for inclusion.	four-item measure from the Adult Literacy and Life Skills Survey developed by the Organization for Economic Co-operation and Development (OECD) and Statistics Canada	Modifiable SDoH	N/A	Overall, 19.6 % (1,032/5,256) of participants declined in health literacy score over the follow-up. Among adults aged ≥ 80 years at baseline, this proportion was 38.2 % (102/267), compared to 14.8 % (78/526) among adults aged 52–54 years (OR = 3.21; 95 % CI: 2.26–4.57). Other sociodemographic predictors of health literacy decline were: male sex (OR = 1.20; 95 % CI: 1.04–1.38), non-white ethnicity…	The measure does not capture prose literacy, information navigation, or numeracy, although it is a measure of document literacy that has good face validity. The ability to read and understand a medicine label is crucial to several health outcomes, and has been associated with risk of all-cause mortality among older adults. The scale had narrow range and a ceiling effect, where over two-thirds of …	Education Access and Quality	Economic stability	Healthcare Access and Quality
Lee H.Y., Rhee T.G., Kim N.K., Ahluwalia J.S.	2015	Health Literacy as a Social Determinant of Health in Asian American Immigrants: Findings from a Population-Based Survey in California	10.1007/s11606-015-3217-6	25715993	Journal of General Internal Medicine	USA- California	Cross Sectional Study	California Health Interview Survey (CHIS), cross-sectional survey research design and a population-based sampling strategy	Univariate analysis to compare levels of HI between groups using IBM SPSS software, t-test for regression coeffecients, multiple regression analyses on health status and depression symptoms	n=33,668, including 1,058 Chinese, 30,615 non-Latino whites, 598 Koreans, 534 Filipinos, 416 South Asians, 447 Vietnamese.	CHIS	Modifiable SDoH	Mental health	The Chinese group had the lowest mean health literacy score (6.00), while Filipinos had the highest mean score (8.48). In bivariate analysis, non-Latino whites had a significantly higher health literacy score than the Chinese (b = −2.30, p < 0.001), Korean (b = −1.56, p < 0.001), and Vietnamese (b = −1.76, p < 0.001) groups, but there was no difference in health literacy score for non-Latino whit…	Results may not be generalizable to Asian immigrants residing outside California, variables in self-reported questionnaires such as health literacy, health status, and depression symptoms are subjective measures, and can lead to measurement biases such as recall bias. Responses to both self-perception of health and depression symptoms may have been influenced by cultural backgrounds. If each ethn…	Education Access and Quality	Economic stability	Social and Community Context	Neighborhood and Built Environment
Marques S.R.L., Escarce A.G., Lemos S.M.A.	2018	Health literacy and self-rated health in adults primary care patients	10.1590/2317-1782/20182017127	29791615	CoDAS	Brazil	Cross Sectional Study	Interview of patients in the Unified Health System (SUS) in the context of Primary Health Care, observational cross-sectional research design	Descriptive analyses, Pearson's Chi-square test, Statistical Package for the Social Sciences was used for input, processesing, and analysis of the data.	n=380, aged 20-59, patients in the Unified Health System, sample was probabilistic and stratidied by gender, age group, and Basic Health Unit (BHU) for reference.	Health Literacy Scale (ELS)	Result of SDoH	Healthcare engagement	The analysis between the HLS score and health self-rated aspects revealed that there is an association with statistical significance between the perception of health literacy and health self-assessment. It was found that patients with a better perception of health literacy rate their own health as being more frequent than those with poorer perceptions of health literacy. The other associations di…	The results of this study are restricted to the patients of Primary Health Care in the evaluated municipality. Moreover, because of its cross-sectional design, this study does not allow establishing the causal relationships between the variables analyzed.	Education Access and Quality	Economic stability
Megwalu U.C., Lee J.Y.	2016	Health Literacy Assessment in an Otolaryngology Clinic Population	10.1177/0194599816664331	27554512	Otolaryngology--Head and Neck Surgery	USA	Cross Sectional Study	anonymous questionare, health literary was assessed with the Brief Health Literacy Screen	Univariable analysis using t-test for age, Impact of sex, race, Hispanic ethnicity, and level of education was evaluated by chi square test, and Fisher's exact test. Multivariable analysis was performed with binary logistic regression.	n=316, included all adult patients treated at 3 of Stanford University adult otolaryngology clinic sites between March 1 and 11, 2016. 18 years and older only.	BHLS (Brief Health Literacy Screen)	Result of SDoH	Otolarynology health	Ten percent of patients had inadequate health literacy. White race (odds ratio [OR], 0.23) and having English as the primary language (OR, 0.12) were associated with adequate health literacy, while high school or lower level of education (OR, 3.2) was associated with inadequate health literacy. Age, sex, and Hispanic ethnicity were not associated with health literacy.	The cross-sectional nature of the study makes it susceptible to nonresponse bias. Since there is no universally accepted threshold for what constitutes an adequate survey response rate, it is unclear what impact the response rate of 51.1% has on the risk of response bias. Since the survey was administered anonymously, the characteristics of patients who did not respond to the survey could not be …	Education Access and Quality
Oliffe J.L., McCreary D.R., Black N., Flannigan R., Goldenberg S.L.	2019	Canadian Men’s Health Literacy: A Nationally Representative Study	10.1177/1524839919837625		Health Promotion Practice	Canada	Cross Sectional Study	HLQ questionaire	Multiple linear regression, Pearson's correlation coefficents, independent sample t-test	n=2,000,All male, aged 19 or older, able to read French or English and residing in Canada	HLQ questionaire	Mediator of SDoH	Healthcare engagement	The study only reflects findings of Canadian context, so there could be generalization or transferability to other populations of people when applying the findings broadly. Also, the cross-sectional design limits what can be said across time emergent helath literacy trends for Canadian men.		Education Access and Quality	Economic stability	Social and Community Context
Pelikan J.M., Ganahl K., Roethlin F.	2018	Health literacy as a determinant, mediator and/or moderator of health: empirical models using the European Health Literacy Survey dataset	10.1177/1757975918788300		Global Health Promotion	European Union	Cross Sectional Study	data collection method with survey, computer and paper assisted interviewing	correlation analysis, multiple regression analysis and path analysis	n=1000 European Union citizens aged 15 or older	European Health Literacy Survey (EHLS)	Modifiable SDoH	N/A	Because the results show common general trends, it is necessary to measure health literacy in every country to plan adequate interventions for improvement. Therefore, this study is too generalized.		Education Access and Quality	Economic stability	Healthcare Access and Quality
Pop OM, Brînzaniuc A, Şirlincan EO, et al.	2013	Assessing health literacy in rural settings: a pilot study in rural areas of Cluj County, Romania	10.1177/1757975913502686	24307167	Global Health Promotion	Romania	Cross Sectional Study	face-to-face interviews from community, dataset from the "An Evaluation of the Access to Rural Populations to Medical Information in Transylvania, Romania" project.	multivariate models, ordinal regression models	n=406, data collected from September-November 2010, in four villages in Cluj Country, Romania, 18 years or older	Questionaire adapted from Health Literacy Screening Brief questions from another study.	Result of SDoH	Healthcare engagement	Significant associations were observed between health literacy score and education, and self-perceived health status, whereas the relationship between health literacy and gender, and the presence of a chronic disease was not statistically significant. Limited health literacy has been shown to be common in people who rated their health as poor, those who attended only middle school, and individual…	The sample’s health literacy level was just briefly screened.T he health literacy score was not calculated for all the respondents included in the study. A widely accepted survey or scale was also not used for the study, making data hard to compare/validate.	Education Access and Quality	Economic stability	Healthcare Access and Quality
Rikard R.V., Thompson M.S., McKinney J., Beauchamp A	2016	Examining health literacy disparities in the United States: A third look at the National Assessment of Adult Literacy (NAAL)	10.1186/s12889-016-3621-9	27624540	BMC Public Health	USA	Cross Sectional Study	health literacy measure using IRT model.	OLS regression models, multivariate analyses	n=14.592, comes from 2003 NAAL data set. Limited to adults 18 or older	Item Response Theory (IRT) based health literacy measure	Result of SDoH	N/A	age was significant and negatively associated with health literacy level. Moreover, age maintains a negative, significant, and robust association with health literacy. Women’s health literacy scores were nearly five points higher than the scores of men. African Americans, Foreign Born Hispanic/Latinos, and Native Born Hispanic/Latinos have health literacy scores that were significantly lower comp…	the NAAL health literacy question items only focus on the functional aspect of health literacy and do not provide an assessment of oral communication ability and/or critical analytic ability. In addition, the assessment does not reflect the ability to communicate or the ability to determine the quality of health information and how an individual might make decisions or change behavior based on he…	Education Access and Quality	Economic stability	Social and Community Context
Rocha P.C., Rocha D.C., Lemos S.M.A.	2017	Functional health literacy and quality of life of high-school adolescents in state schools in Belo Horizonte	10.1590/2317-1782/20172016208	28813073	CoDAS	brazil	Cross Sectional Study	Data collection using self-reporting questionnaires,	Cronbach's alpha coefficent, multivariate logistic regression analysis	n=384 aged between 15-19, high school students in state schools of Minas Gerais in São Paulo, Brazil	Paediatric Quality of Life Questionnaire, and other individually generated questionnaires on self-perception of violence and health	Result of SDoH	N/A	The findings concerning self-perception of violence showed that 61.9% reported having committed some act of violence; 72.3% reported having already suffered an act of violence; and 85.6% considered that violence has an impact on health. Among the variables related to sociodemographic characteristics, only the “work or have worked” variable was associated with functional health literacy at a level…	The non-stratification of the sample by school classes and age as well as the use of a non-validated instrument to evaluate functional health literacy represent the limitations of the study.	Education Access and Quality	Economic stability	Social and Community Context	Neighborhood and Built Environment
Rowlands G., Protheroe J., Winkley J., Richardson M., Seed P.T., Rudd R.	2015	A mismatch between population health literacy and the complexity of health information: An observational study	10.3399/bjgp15X685285	26009533	British Journal of General Practice	UK	Cross Sectional Study	health material sampled using health literacy framework, comparison was drawn from analysis of SDH in populations surveyed	Multivariable logistic regression, univariable analysis of SDH	n=8700, 63 health materials were sampled and compared to the population across five health activity areas.	Health Literacy Framework that follows the English National Qualifications Framework (NQF)	Result of SDoH	Healthcare engagement	Of those who took both the literacy and numeracy assessment, 2905/4767 participants (61%) were below the literacy + numeracy competency threshold. Of those who took the literacy assessments, 2515/5795 (43%) were below the text-only competency threshold. The ATI index showed that those below the competency thresholds had significantly lower access to potential sources of health information in both…	Population skills were measured using tests of a type that, while widely used in national and international surveys, have been criticised for only partially measuring skills, not adequately reflecting different cultures, and not adequately reflecting ‘real life’. This study did not assess important skills such as verbal literacy, and the frameowrk does not include health materials to support info…	Education Access and Quality	Economic stability
Rowlands G., Shaw A., Jaswal S., Smith S., Harpham T.	2015	Health literacy and the social determinants of health: A qualitative model from adult learners	10.1093/heapro/dav093	28180257	Health Promotion International	UK	Qualitative study	semi-structured interviews and focus groups	Thematic analysis	n= 27, participants in English adult health skills program, Skilled for Health (SfH) located in four cities, London, Leicester, Nottingham, and Doncaster, age range 31-77 years old	Models generated from themes derived in thematic analysis	Modifiable SDoH	Health behaviors	There are key factors in gathering, assessing and using information for health, and factors that influence the initiation and maintenance of behaviour change to achieve health and well-being. The model is an iterative linear ‘journey to health’ starting from ‘family history’, ‘ethnicity’ and ‘culture’, with learning being reviewed in the context of social, community and work situations, and endin…	The sample size of 27 participants and the qualitative nature of the study, means that the findings will only reflect the experiences of those involved.The statements that led to the identification of themes were taken at ‘face-value’. There was no further analysis; thus deeper or alternative meanings to the themes may have been missed. Health literacy levels were also not measured.	Education Access and Quality	Economic stability	Healthcare Access and Quality	Social and Community Context	Neighborhood and Built Environment
Sentell T, Braun KL	2012	Low health literacy, limited English proficiency, and health status in Asians, Latinos, and other racial/ethnic groups in California	10.1080/10810730.2012.712621	23030563	Journal of Health Communication	USA	Cross Sectional Study	The California Health Interview Survey (CHIS), random-digit-dial telephone survey	The 2007 CHIS public-use data file was used for all analyses. Using appropriate weighting methods and chi-square analysis.	n = 48,247, included 466 Vietnamese; 622 Koreans; 1,234 Chinese; 5,724 Latinos; 8,042 other race/ethnicity (including Black, Japanese, Filipino, and other); and 32,339 Whites.	CHIS	Result of SDoH	N/A	44.9% of 3,715 LEP respondents reported low health literacy, compared to 13.8% of those without LEP. However, the percentage with LEP varied by subgroup, including 39.3% of Koreans, 38.5% of Vietnamese, 37.3% of Latinos, 27.4% of Chinese,15.2% of Other race/ethnicity, and <1% of Whites.	Self-reported is subjective. The validity and meaning of the subjective health literacy (as well as self-reported health status) could vary across racial/ethnic groups.	Education Access and Quality	Economic stability
Sentell T. Baker K. K. Onaka A. Braun K	2011	Low health literacy and poor health status in Asian Americans and Pacific Islanders in Hawai'i.	10.1080/10810730.2011.604390	21951258	Journal of Health Communication	USA- Hawaii	Cross Sectional Study	Hawai'i Health Survey (HHS), the population-based phone survey modeled after the National Health Interview Survey conducted annually by the Office of Health Status Monitoring (OHSM).	Compared across the four AA/PI groups and Whites group using chi-square analyses. Multivariate logistic models were run predicting each health outcome for each subgroup individually, adjusting for the control variables.	n = 5,928; age= 18 years and older)	HHS	Modifiable SDoH	Disease state	Filipinos had the highest rates of low health literacy (with 23.9% reporting low confidence filling out medical forms by themselves), followed by 20.6% of Other AA/PI, 16.0% of Japanese, 15.9% of Native Hawaiians, and 13.2% of Whites (χ2 (4) = 52.22, p < .001).	the 2008 Hawai'i Health Survey did not include a measure of limited English proficiency (LEP), which could explain some of the low health literacy variation within and across racial/ethnic groups.	Education Access and Quality	Economic stability
Sudore R.L., Mehta K.M., Simonsick E.M., Harris T.B., Newman A.B., Satterfield S., Rosano C., Rooks R.N., Rubin S.M., Ayonayon H.N., et al.	2006	Limited literacy in older people and disparities in health and healthcare access.	10.1111/j.1532-5415.2006.00691.x	16696742	Journal of the American Geriatrics Society	USA	Cross Sectional Study	Cross‐sectional study, Health, Aging and Body Composition data (1999/2000)	Chi‐square,	n = 2,512 participants; age (M = 76)	REALM	Modifiable SDoH	Disease state	Participants' mean age was 75.6, 52% were female, 38% were black, and 24% had limited health literacy. After adjusting for sociodemographics, associations remained between limited health literacy and being male, being black, and having low income and education, diabetes mellitus, depressive symptoms, and fair/poor self‐rated health (P<.02).	The cross‐sectional, observational design did not allow for true causal relationships to be defined, and there may have been unmeasured confounders that would explain the associations. The reliance on self‐report for indicators of healthcare access may have also introduced recall bias.	Education Access and Quality	Economic stability	Healthcare Access and Quality
Todorovic N., Jovic-Vranes A., Djikanovic B., Pilipovic-Broceta N., Vasiljevic N., Lucic-Samardzija V., Peric A.	2019	Assessment of health literacy in the adult population registered to family medicine physicians in the Republic of Srpska, Bosnia and Herzegovina	10.1080/13814788.2019.1571579	30794048	European Journal of General Practice	Republic of Srpska, Bosnia and Herzegovina	Cross Sectional Study	questionnaire	Multiple logistic regression analysis	n = 109	S-TOFHLA	Result of SDoH	N/A	Low level of education (OR: 5.3), age 55 years and over (OR: 3.9), living in a rural area (OR: 3.7) and having three or more chronic diseases (OR: 2) were independently associated with inadequate or marginal health literacy.	Small study sample	Education Access and Quality	Economic stability	Neighborhood and Built Environment
Van der Heide I, Rademakers J, Schipper M, Droomers M, Sorensen K, Uiters E	2013	Health literacy of Dutch adults: a cross sectional survey	https://doi.org/10.1186/1471-2458-13-179	23445541	BMC Public Health	Germany	Cross Sectional Study	European Health Literacy Survey (HLS-EU), A stratified random sampling design	Factor analyses and Cronbach’s alphas.	n = 925; age = 25 years or older	HLS-EU	Result of SDoH	N/A	People with a lower level of education, or who reported a lower perceived social status or were male perceived more difficulties with health literacy.	The elderly were overrepresented in the sample, which might have affected variables such as income or perceived social status.	Education Access and Quality	Economic stability
van der Heide I, Wang J, Droomers M, et al	2013	The relationship between health, education, and health literacy: results from the Dutch Adult Literacy and Life Skills Survey.	10.1080/10810730.2013.825668	24093354	Journal of Health Communication	Netherlands	Cross Sectional Study	Adult Literacy and Life Skills Survey (ALL)	Linear regression analyses and the product-of-coefficients test- MacKinnon.	n = 5,136; age = 25 years or older	ALL	Mediator of SDoH	N/A	Low education is a predictor of having low self-reported health.	The linear parameterization of self-reported general health may have led to an underestimation of the effect of education on this particular health measure. The health literacy tasks may not reflect the full range of some respondents' skills or resources in a more natural setting.	Education Access and Quality	Economic stability
Vilella K.D., Alves S.G.A., de Souza J.F., Fraiz F.C., Assunção L.R.S.	2016	The Association of Oral Health Literacy and Oral Health Knowledge with Social Determinants in Pregnant Brazilian Women	10.1007/s10900-016-0186-6	27013224	Journal of Community Health	Brazil	Cross Sectional Study	Brazilian Rapid Estimate of Adult Literacy in Dentistry (BREALD-30)	Mann–Whitney U test	n = 175, pregnant women	Oral health literacy (OHL)	Result of SDoH	Medication adherence	The present study found a significant correlation between OHL and knowledge about oral health. Pregnant women with the highest OHL had more knowledge about the eating habits and oral hygiene of infants.	N/A	Education Access and Quality	Economic stability
Zanchetta M., Taher Y., Fredericks S., Waddell J., Fine C., Sales R.	2012	Undergraduate nursing students integrating health literacy in clinical settings	10.1016/j.nedt.2012.05.008	22683253	Nurse Education Today	Canada	Qualitative study	Three, one-time individual interviews and three focus groups.	Qualitative software ATLAS ti 6.0.	n = 16, nursing students.	Four research questions	Mediator of SDoH	N/A	Students performed best as health promoters in supportive teaching hospitals. Their performance was hindered by clinical settings unsupportive of health education, absence of role models, and insufficient theoretical preparation for health teaching.	The participation rate in this qualitative pilot study was low (11%)	Education Access and Quality	Economic stability	Healthcare Access and Quality	Social and Community Context
Zhou A.Q., Lee H.Y., Lee R.M.	2019	Who has low health literacy and does it matter for depression? Findings from aggregated and disaggregated racial/ethnic groups	10.1037/cdp0000210	30714769	Cultural Diversity and Ethnic Minority Psychology	USA	Cross Sectional Study	California Health Interview Survey (CHIS)	SEM was used to explore the determinants of health literacy as well as the relationship between health literacy and mental health and using the jackknife procedure to weight all analyses.	n = 51,048; age = 18–85; 59.8% female and 40.2% male	CHIS, Structural equation modeling (SEM)	Modifiable SDoH	Disease state	When comparing ethnic/racial groups, Latinx and AAPI groups had the lowest levels of health literacy. When comparing nativity groups, immigrants had lower health literacy levels than U.S.-born. When looking at disaggregated groups, Latinx and AAPI immigrants had the lowest health literacy levels among all groups. Health literacy determinants as well as the relationship between health literacy and…	There are a small number of health literacy items present in the CHIS and the low reliability of the two-item measure, which may have impacted the results.	Education Access and Quality	Economic stability	Healthcare Access and Quality	Neighborhood and Built Environment

## Sheet: Statistical Analysis
Factors		n	% (of 43)
Study Location	United States	12	0.28
	Brazil	4	0.093
	Iran	4	0.093
	United Kingdom	4	0.093
	Denmark	3	0.07
	Germany	3	0.07
	Canada	2	0.0465
	Serbia	2	0.0465
	Australia	1	0.0233
	EU	1	0.0233
	Japan	1	0.0233
	Kosovo	1	0.0233
	Netherlands	1	0.0233
	Republic of Srpska	1	0.0233
	Romania	1	0.0233
	Spain	1	0.0233
	Taiwan	1	0.0233
Year Published
	2006	1	0.0232558
	2007	1	0.0232558
	2009	2	0.0465116
	2011	3	0.0697674
	2012	1	0.0232558
	2013	5	0.116279
	2014	1	0.0232558
	2015	7	0.162791
	2016	5	0.116279
	2017	2	0.0465116
	2018	3	0.0697674
	2019	6	0.139535
	2020	5	0.116279
	2021	1	0.0232558
HL Role
	Result of SDoH	23	0.534884
	Modifiable SDoH	14	0.325581
	Mediator of SDoH	6	0.139535
SDoH Domain
	Education Access and Quality	43	1
	Economic Stability	38	0.883721
	Healthcare and Access Quality	11	0.255814
	Social and Community Context	11	0.255814
	Neighborhood and Built Environment	9	0.209302
Study Design Type
	Cross-sectional	40	0.930233
	Qualitative	2	0.0465116
	RCT	1	0.0232558

## Sheet: Theme Visualization
Publication Year	Article Title	Authors	HL Role	SDoH Domain
2007	Functional health literacy and health-promoting behaviour in a national sample of British adults.	von Wagner, C., Knight, K., Steptoe, A., Wardle, J.	Mediator of SDoH	Education Access and Quality	Economic stability
2009	The contribution of health literacy to disparities in self-rated health status and preventive health behaviors in older adults.	Bennett I.M., Chen J., Soroui J.S., White S.	Mediator of SDoH	Education Access and Quality	Economic stability
2015	Health literacy, socioeconomic status and self-rated health in Japan	Furuya Y, Kondo N, Yamagata Z, et al	Mediator of SDoH	Education Access and Quality	Economic stability
2020	Canadian Men’s Health Literacy: A Nationally Representative Study	Oliffe J.L., McCreary D.R., Black N., Flannigan R., Goldenberg S.L.	Mediator of SDoH	Education Access and Quality	Economic stability	Social and Community Context
2013	The relationship between health, education, and health literacy: results from the Dutch Adult Literacy and Life Skills Survey.	van der Heide I, Wang J, Droomers M, et al	Mediator of SDoH	Education Access and Quality	Economic stability
2013	Undergraduate nursing students integrating health literacy in clinical settings	Zanchetta M., Taher Y., Fredericks S., Waddell J., Fine C., Sales R.	Mediator of SDoH	Education Access and Quality	Economic stability	Healthcare Access and Quality	Social and Community Context
2019	Large diversity in Danish health literacy profiles: Perspectives for care of long-term illness and multimorbidity	Aaby A., Beauchamp A., O'Hara J., Maindal H.T.	Modifiable SDoH	Education Access and Quality	Healthcare Access and Quality	Social and Community Context
2020	Relationship between determinants of health, equity, and dimensions of health literacy in patients with cardiovascular disease	Cabellos-García A.C., Castro-Sánchez E., Martínez-Sabater A., Díaz-Herrera M.Á., Ocaña-Ortiz A., Juárez-Vela R., Gea-Caballero V.	Modifiable SDoH	Education Access and Quality	Economic stability	Neighborhood and Built Environment
2019	Functional health literacy in chronic cardiovascular patients	Chehuen Neto J.A., Costa L.A., Estevanin G.M., Bignoto T.C., Vieira C.I.R., Pinto F.A.R., Ferreira R.E.	Modifiable SDoH	Education Access and Quality	Economic stability	Healthcare Access and Quality
2020	Demographic and psychosocial factors associated with limited health literacy in a community-based sample of older Black Americans.	Davis S.N., Wischhusen J.W., Sutton S.K., Christy S.M., Chavarria E.A., Sutter M.E., Roy S., Meade C.D., Gwede C.K.	Modifiable SDoH	Education Access and Quality	Economic stability	Social and Community Context
2011	The relationship of oral health literacy with oral health-related quality of life in a multi-racial sample of low-income female caregivers.	Divaris K, Lee JY, Baker D, Vann WF Jr	Modifiable SDoH	Education Access and Quality	Economic stability
2019	Social Disparities in Health Literacy in the United States	Fleary SA, Ettienne R.	Modifiable SDoH	Education Access and Quality	Economic stability
2020	Exploring associated factors of subjective health literacy in school-aged children	Fretian A., Bollweg T.M., Okan O., Pinheiro P., Bauer U.	Modifiable SDoH	Education Access and Quality	Economic stability
2015	Cognitive Function and Health Literacy Decline in a Cohort of Aging English Adults	Kobayashi LC, Wardle J, Wolf MS, et al.	Modifiable SDoH	Education Access and Quality	Economic stability	Healthcare Access and Quality
2015	Health Literacy as a Social Determinant of Health in Asian American Immigrants: Findings from a Population-Based Survey in California	Lee H.Y., Rhee T.G., Kim N.K., Ahluwalia J.S.	Modifiable SDoH	Education Access and Quality	Economic stability	Social and Community Context	Neighborhood and Built Environment
2018	Health literacy as a determinant, mediator and/or moderator of health: empirical models using the European Health Literacy Survey dataset	Pelikan J.M., Ganahl K., Roethlin F.	Modifiable SDoH	Education Access and Quality	Economic stability	Healthcare Access and Quality
2017	Health literacy and the social determinants of health: A qualitative model from adult learners	Rowlands G., Shaw A., Jaswal S., Smith S., Harpham T.	Modifiable SDoH	Education Access and Quality	Economic stability	Healthcare Access and Quality	Social and Community Context	Neighborhood and Built Environment
2011	Low health literacy and poor health status in Asian Americans and Pacific Islanders in Hawai'i.	Sentell T. Baker K. K. Onaka A. Braun K	Modifiable SDoH	Education Access and Quality	Economic stability
2006	Limited literacy in older people and disparities in health and healthcare access.	Sudore R.L., Mehta K.M., Simonsick E.M., Harris T.B., Newman A.B., Satterfield S., Rosano C., Rooks R.N., Rubin S.M., Ayonayon H.N., et al.	Modifiable SDoH	Education Access and Quality	Economic stability	Healthcare Access and Quality
2019	Who has low health literacy and does it matter for depression? Findings from aggregated and disaggregated racial/ethnic groups	Zhou A.Q., Lee H.Y., Lee R.M.	Modifiable SDoH	Education Access and Quality	Economic stability	Healthcare Access and Quality	Neighborhood and Built Environment
2019	Cervical Cancer Literacy in Women of Reproductive Age and Its Related Factors	Bazaz M, Shahry P, Latifi SM, Araban M.	Result of SDoH	Education Access and Quality	Economic stability	Social and Community Context
2015	Distribution of health literacy strengths and weaknesses across socio-demographic groups: a cross-sectional survey using the Health Literacy Questionnaire (HLQ)	Beauchamp A, Buchbinder R, Dodson S, et al	Result of SDoH	Education Access and Quality
2016	Health literacy among different age groups in Germany: results of a cross-sectional survey	Berens E, Vogt D, Messer M, Hurrelmann K, Schaeffer D.	Result of SDoH	Education Access and Quality	Healthcare Access and Quality
2014	National indicators of health literacy: ability to understand health information and to engage actively with healthcare providers—a population-based survey among Danish adults.	Bo A, Friis K, Osborne RH, Maindal HT.	Result of SDoH	Education Access and Quality	Economic stability
2021	Exploring Health Literacy and the Correlates of Pap Testing Among African Immigrant Women: Findings from the AfroPap Study	Cudjoe J., Budhathoki C., Roter D., Gallo J.J., Sharps P., Han H.-R.	Result of SDoH	Education Access and Quality	Economic stability	Healthcare Access and Quality	Social and Community Context
2017	E-Health literacy of medical and health sciences university students in Mashhad, Iran in 2016: a pilot study	Dashti S, Peyman N, Tajfard M, Esmaeeli H.	Result of SDoH	Education Access and Quality	Economic stability	Social and Community Context
2016	Gaps in understanding health and engagement with healthcare providers across common long-term conditions: a population survey of health literacy in 29 473 Danish citizens	Friis K, Lasgaard M, Osborne RH, Maindal HT	Result of SDoH	Education Access and Quality
2015	Health literacy among adults in Yazd, Iran	Haerian A, Moghaddam MH, Ehrampoush MH, Bazm S, Bahsoun MH.	Result of SDoH	Education Access and Quality	Economic stability
2020	Gender Differences in the Associations Between Health Literacy and Medication Adherence in Hypertension: A Population-Based Survey in Heris County, Iran	Heizomi H, Iraji Z, Vaezi R, Bhalla D, Morisky DE, Nadrian H.	Result of SDoH	Education Access and Quality	Economic stability
2018	Validation of the integrated model of health literacy in patients with breast cancer	Hou W.-H., Huang Y.-J., Lee Y., Chen C.-T., Lin G.-H., Hsieh C.-L.	Result of SDoH	Education Access and Quality	Economic stability	Neighborhood and Built Environment
2011	Health literacy in a population primary health-care patients in Belgrade, Serbia	Jovic-Vranes A, Bjegovic Mikanovic V, Marinkovic J, et al	Result of SDoH	Education Access and Quality	Economic stability
2009	Functional health literacy among primary health-care patients: Data from the Belgrade pilot study	Jovic-Vranes A, Bjegovic-Mikanovic V, Marinkovic J	Result of SDoH	Education Access and Quality	Economic stability	Neighborhood and Built Environment
2013	Functional health literacy among primary health care users in transitional Kosovo	Kamberi H, Hysa B, Toçi E, Jerliu N, Qirjako G, Burazeri G	Result of SDoH	Education Access and Quality	Economic stability	Neighborhood and Built Environment
2018	Health literacy and self-rated health in adults primary care patients	Marques S.R.L., Escarce A.G., Lemos S.M.A.	Result of SDoH	Education Access and Quality	Economic stability
2016	Health Literacy Assessment in an Otolaryngology Clinic Population	Megwalu U.C., Lee J.Y.	Result of SDoH	Education Access and Quality
2013	Assessing health literacy in rural settings: a pilot study in rural areas of Cluj County, Romania	Pop OM, Brînzaniuc A, Şirlincan EO, et al.	Result of SDoH	Education Access and Quality	Economic stability	Healthcare Access and Quality
2016	Examining health literacy disparities in the United States: A third look at the National Assessment of Adult Literacy (NAAL)	Rikard R.V., Thompson M.S., McKinney J., Beauchamp A	Result of SDoH	Education Access and Quality	Economic stability	Social and Community Context
2017	Functional health literacy and quality of life of high-school adolescents in state schools in Belo Horizonte	Rocha P.C., Rocha D.C., Lemos S.M.A.	Result of SDoH	Education Access and Quality	Economic stability	Social and Community Context	Neighborhood and Built Environment
2015	A mismatch between population health literacy and the complexity of health information: An observational study	Rowlands G., Protheroe J., Winkley J., Richardson M., Seed P.T., Rudd R.	Result of SDoH	Education Access and Quality	Economic stability
2012	Low health literacy, limited English proficiency, and health status in Asians, Latinos, and other racial/ethnic groups in California	Sentell T, Braun KL	Result of SDoH	Education Access and Quality	Economic stability
2019	Assessment of health literacy in the adult population registered to family medicine physicians in the Republic of Srpska, Bosnia and Herzegovina	Todorovic N., Jovic-Vranes A., Djikanovic B., Pilipovic-Broceta N., Vasiljevic N., Lucic-Samardzija V., Peric A.	Result of SDoH	Education Access and Quality	Economic stability	Neighborhood and Built Environment
2013	Health literacy of Dutch adults: a cross sectional survey	Van der Heide I, Rademakers J, Schipper M, Droomers M, Sorensen K, Uiters E	Result of SDoH	Education Access and Quality	Economic stability
2016	The Association of Oral Health Literacy and Oral Health Knowledge with Social Determinants in Pregnant Brazilian Women	Vilella K.D., Alves S.G.A., de Souza J.F., Fraiz F.C., Assunção L.R.S.	Result of SDoH	Education Access and Quality	Economic stability

## Sheet: Lessons Learned
Publication Year	Article Title	Authors	Lessons learned about HL	Interventions	HL Role	SDoH Domain
2007	Functional health literacy and health-promoting behaviour in a national sample of British adults.	von Wagner, C., Knight, K., Steptoe, A., Wardle, J.	Correlated to social inequality	Population interventions	Mediator of SDoH	Education Access and Quality	Economic stability
2009	The contribution of health literacy to disparities in self-rated health status and preventive health behaviors in older adults.	Bennett I.M., Chen J., Soroui J.S., White S.	Culturally sensitive variable	Population interventions	Mediator of SDoH	Education Access and Quality	Economic stability
2015	Health literacy, socioeconomic status and self-rated health in Japan	Furuya Y, Kondo N, Yamagata Z, et al	Correlated to social inequality	Population interventions	Mediator of SDoH	Education Access and Quality	Economic stability
2020	Canadian Men’s Health Literacy: A Nationally Representative Study	Oliffe J.L., McCreary D.R., Black N., Flannigan R., Goldenberg S.L.	Correlated to social inequality	Text simplification	Mediator of SDoH	Education Access and Quality	Economic stability	Social and Community Context
2013	The relationship between health, education, and health literacy: results from the Dutch Adult Literacy and Life Skills Survey.	van der Heide I, Wang J, Droomers M, et al	Impacts provider engagement	Population interventions	Mediator of SDoH	Education Access and Quality	Economic stability
2013	Undergraduate nursing students integrating health literacy in clinical settings	Zanchetta M., Taher Y., Fredericks S., Waddell J., Fine C., Sales R.	Culturally sensitive variable	Patient identification	Mediator of SDoH	Education Access and Quality	Economic stability	Healthcare Access and Quality	Social and Community Context
2019	Large diversity in Danish health literacy profiles: Perspectives for care of long-term illness and multimorbidity	Aaby A., Beauchamp A., O'Hara J., Maindal H.T.	Indicator of health comprehension	Health education	Modifiable SDoH	Education Access and Quality	Healthcare Access and Quality	Social and Community Context
2020	Relationship between determinants of health, equity, and dimensions of health literacy in patients with cardiovascular disease	Cabellos-García A.C., Castro-Sánchez E., Martínez-Sabater A., Díaz-Herrera M.Á., Ocaña-Ortiz A., Juárez-Vela R., Gea-Caballero V.	Correlated to social inequality	Text simplification	Modifiable SDoH	Education Access and Quality	Economic stability	Neighborhood and Built Environment
2019	Functional health literacy in chronic cardiovascular patients	Chehuen Neto J.A., Costa L.A., Estevanin G.M., Bignoto T.C., Vieira C.I.R., Pinto F.A.R., Ferreira R.E.	Impacts provider engagement	Text simplification	Modifiable SDoH	Education Access and Quality	Economic stability	Healthcare Access and Quality
2020	Demographic and psychosocial factors associated with limited health literacy in a community-based sample of older Black Americans.	Davis S.N., Wischhusen J.W., Sutton S.K., Christy S.M., Chavarria E.A., Sutter M.E., Roy S., Meade C.D., Gwede C.K.	Indicator of health comprehension	Health education	Modifiable SDoH	Education Access and Quality	Economic stability	Social and Community Context
2011	The relationship of oral health literacy with oral health-related quality of life in a multi-racial sample of low-income female caregivers.	Divaris K, Lee JY, Baker D, Vann WF Jr	Correlated to social inequality	Text simplification	Modifiable SDoH	Education Access and Quality	Economic stability
2019	Social Disparities in Health Literacy in the United States	Fleary SA, Ettienne R.	Environmental influence	Health education	Modifiable SDoH	Education Access and Quality	Economic stability
2020	Exploring associated factors of subjective health literacy in school-aged children	Fretian A., Bollweg T.M., Okan O., Pinheiro P., Bauer U.	Correlated to social inequality	Patient identification	Modifiable SDoH	Education Access and Quality	Economic stability
2015	Cognitive Function and Health Literacy Decline in a Cohort of Aging English Adults	Kobayashi LC, Wardle J, Wolf MS, et al.	Culturally sensitive variable	Population-based interventions	Modifiable SDoH	Education Access and Quality	Economic stability	Healthcare Access and Quality
2015	Health Literacy as a Social Determinant of Health in Asian American Immigrants: Findings from a Population-Based Survey in California	Lee H.Y., Rhee T.G., Kim N.K., Ahluwalia J.S.	Correlated to social inequality	Health education	Modifiable SDoH	Education Access and Quality	Economic stability	Social and Community Context	Neighborhood and Built Environment
2018	Health literacy as a determinant, mediator and/or moderator of health: empirical models using the European Health Literacy Survey dataset	Pelikan J.M., Ganahl K., Roethlin F.	Correlated to social inequality	Text simplification	Modifiable SDoH	Education Access and Quality	Economic stability	Healthcare Access and Quality
2017	Health literacy and the social determinants of health: A qualitative model from adult learners	Rowlands G., Shaw A., Jaswal S., Smith S., Harpham T.	Indicator of health comprehension	Text simplification	Modifiable SDoH	Education Access and Quality	Economic stability	Healthcare Access and Quality	Social and Community Context	Neighborhood and Built Environment
2011	Low health literacy and poor health status in Asian Americans and Pacific Islanders in Hawai'i.	Sentell T. Baker K. K. Onaka A. Braun K	Culturally sensitive variable	Population-based interventions	Modifiable SDoH	Education Access and Quality	Economic stability
2006	Limited literacy in older people and disparities in health and healthcare access.	Sudore R.L., Mehta K.M., Simonsick E.M., Harris T.B., Newman A.B., Satterfield S., Rosano C., Rooks R.N., Rubin S.M., Ayonayon H.N., et al.	Culturally sensitive variable	Health education	Modifiable SDoH	Education Access and Quality	Economic stability	Healthcare Access and Quality
2019	Who has low health literacy and does it matter for depression? Findings from aggregated and disaggregated racial/ethnic groups	Zhou A.Q., Lee H.Y., Lee R.M.	Impacts provider engagement	Health education	Modifiable SDoH	Education Access and Quality	Economic stability	Healthcare Access and Quality	Neighborhood and Built Environment
2019	Cervical Cancer Literacy in Women of Reproductive Age and Its Related Factors	Bazaz M, Shahry P, Latifi SM, Araban M.	Correlated to social inequality	Population based interventions	Result of SDoH	Education Access and Quality	Economic stability	Social and Community Context
2015	Distribution of health literacy strengths and weaknesses across socio-demographic groups: a cross-sectional survey using the Health Literacy Questionnaire (HLQ)	Beauchamp A, Buchbinder R, Dodson S, et al	Correlated to social inequality	Population based interventions	Result of SDoH	Education Access and Quality
2016	Health literacy among different age groups in Germany: results of a cross-sectional survey	Berens E, Vogt D, Messer M, Hurrelmann K, Schaeffer D.	Correlated to social inequality	Population based interventions	Result of SDoH	Education Access and Quality	Healthcare Access and Quality
2014	National indicators of health literacy: ability to understand health information and to engage actively with healthcare providers—a population-based survey among Danish adults.	Bo A, Friis K, Osborne RH, Maindal HT.	Correlated to social inequality	Population based interventions	Result of SDoH	Education Access and Quality	Economic stability
2021	Exploring Health Literacy and the Correlates of Pap Testing Among African Immigrant Women: Findings from the AfroPap Study	Cudjoe J., Budhathoki C., Roter D., Gallo J.J., Sharps P., Han H.-R.	Culturally sensitive variable	Population based interventions	Result of SDoH	Education Access and Quality	Economic stability	Healthcare Access and Quality	Social and Community Context
2017	E-Health literacy of medical and health sciences university students in Mashhad, Iran in 2016: a pilot study	Dashti S, Peyman N, Tajfard M, Esmaeeli H.	Correlated to social inequality	Health education	Result of SDoH	Education Access and Quality	Economic stability	Social and Community Context
2016	Gaps in understanding health and engagement with healthcare providers across common long-term conditions: a population survey of health literacy in 29 473 Danish citizens	Friis K, Lasgaard M, Osborne RH, Maindal HT	Correlated to social inequality	Patient identification	Result of SDoH	Education Access and Quality
2015	Health literacy among adults in Yazd, Iran	Haerian A, Moghaddam MH, Ehrampoush MH, Bazm S, Bahsoun MH.	Indicator of health comprehension	Health education	Result of SDoH	Education Access and Quality	Economic stability
2020	Gender Differences in the Associations Between Health Literacy and Medication Adherence in Hypertension: A Population-Based Survey in Heris County, Iran	Heizomi H, Iraji Z, Vaezi R, Bhalla D, Morisky DE, Nadrian H.	Correlated to social inequality	Patient identification	Result of SDoH	Education Access and Quality	Economic stability
2018	Validation of the integrated model of health literacy in patients with breast cancer	Hou W.-H., Huang Y.-J., Lee Y., Chen C.-T., Lin G.-H., Hsieh C.-L.	Correlated to social inequality	Patient identification	Result of SDoH	Education Access and Quality	Economic stability	Neighborhood and Built Environment
2011	Health literacy in a population primary health-care patients in Belgrade, Serbia	Jovic-Vranes A, Bjegovic Mikanovic V, Marinkovic J, et al	Culturally sensitive variable	Population-based interventions	Result of SDoH	Education Access and Quality	Economic stability
2009	Functional health literacy among primary health-care patients: Data from the Belgrade pilot study	Jovic-Vranes A, Bjegovic-Mikanovic V, Marinkovic J	Correlated to social inequality	Text simplification	Result of SDoH	Education Access and Quality	Economic stability	Neighborhood and Built Environment
2013	Functional health literacy among primary health care users in transitional Kosovo	Kamberi H, Hysa B, Toçi E, Jerliu N, Qirjako G, Burazeri G	Correlated to social inequality	Population based interventions	Result of SDoH	Education Access and Quality	Economic stability	Neighborhood and Built Environment
2018	Health literacy and self-rated health in adults primary care patients	Marques S.R.L., Escarce A.G., Lemos S.M.A.	Correlated to social inequality	Text simplification	Result of SDoH	Education Access and Quality	Economic stability
2016	Health Literacy Assessment in an Otolaryngology Clinic Population	Megwalu U.C., Lee J.Y.	Environmental influence	Health education	Result of SDoH	Education Access and Quality
2013	Assessing health literacy in rural settings: a pilot study in rural areas of Cluj County, Romania	Pop OM, Brînzaniuc A, Şirlincan EO, et al.	Culturally sensitive variable	Population based interventions	Result of SDoH	Education Access and Quality	Economic stability	Healthcare Access and Quality
2016	Examining health literacy disparities in the United States: A third look at the National Assessment of Adult Literacy (NAAL)	Rikard R.V., Thompson M.S., McKinney J., Beauchamp A	Indicator of health comprehension	Population based interventions	Result of SDoH	Education Access and Quality	Economic stability	Social and Community Context
2017	Functional health literacy and quality of life of high-school adolescents in state schools in Belo Horizonte	Rocha P.C., Rocha D.C., Lemos S.M.A.	Increases health disparities	Text simplification	Result of SDoH	Education Access and Quality	Economic stability	Social and Community Context	Neighborhood and Built Environment
2015	A mismatch between population health literacy and the complexity of health information: An observational study	Rowlands G., Protheroe J., Winkley J., Richardson M., Seed P.T., Rudd R.	Increases health disparities	Text simplification	Result of SDoH	Education Access and Quality	Economic stability
2012	Low health literacy, limited English proficiency, and health status in Asians, Latinos, and other racial/ethnic groups in California	Sentell T, Braun KL	Indicator of health comprehension	Population based interventions	Result of SDoH	Education Access and Quality	Economic stability
2019	Assessment of health literacy in the adult population registered to family medicine physicians in the Republic of Srpska, Bosnia and Herzegovina	Todorovic N., Jovic-Vranes A., Djikanovic B., Pilipovic-Broceta N., Vasiljevic N., Lucic-Samardzija V., Peric A.	Modifiable mediator of inequality	Patient identification	Result of SDoH	Education Access and Quality	Economic stability	Neighborhood and Built Environment
2013	Health literacy of Dutch adults: a cross sectional survey	Van der Heide I, Rademakers J, Schipper M, Droomers M, Sorensen K, Uiters E	Culturally sensitive variable	Patient identification	Result of SDoH	Education Access and Quality	Economic stability
2016	The Association of Oral Health Literacy and Oral Health Knowledge with Social Determinants in Pregnant Brazilian Women	Vilella K.D., Alves S.G.A., de Souza J.F., Fraiz F.C., Assunção L.R.S.	Culturally sensitive variable	Health education	Result of SDoH	Education Access and Quality	Economic stability
